# Supplementary material for: Functional consequences of Palaeozoic reef collapse
Source: Sci Rep. 2022 Jan 26;12:1386. doi: 10.1038/s41598-022-05154-6 (PMC8792005; doi:10.1038/s41598-022-05154-6)
Supplement: Supplementary file 1 — Supplementary Table S1. [file 41598_2022_5154_MOESM1_ESM.csv]

Species	dissipmental tissue	connecting elements	pores	corallite shape	corallite diameter	Givetian	Givetian/Frasnian	Frasnian	Fammenian	Carboniferous
Acaciapora infracarbonica	1	2	2	2	4.5	NA	NA	NA	NA	1
Actinotheca tenuicostata	1	1	1	1	3.8	NA	NA	NA	1	NA
Adetopora tikhyi	1	1	1	1	1.3	NA	NA	1	NA	NA
Alveolitella fecunda	1	2	3	2	0.4	1	1	1	NA	NA
Alveolitella polygona	1	2	3	2	0.4	1	NA	NA	NA	NA
Alveolitella ramosus	1	2	3	4	0.7	NA	NA	1	NA	NA
Alveolitella subaequalis	1	2	3	2	0.5	NA	NA	1	NA	NA
Alveolites complanatus	1	1	1	3	0.7	NA	NA	1	NA	NA
Alveolites compressus	1	2	3	2	0.6	1	1	1	NA	NA
Alveolites delhayei	1	2	3	3	0.5	NA	NA	1	NA	NA
Alveolites densatus	1	2	3	2	0.5	NA	NA	1	NA	NA
Alveolites duponti	1	2	3	2	0.7	NA	NA	1	NA	NA
Alveolites edwardsi	1	2	3	3	0.8	1	NA	NA	NA	NA
Alveolites edwardsi frasnianus	1	2	3	4	0.7	NA	NA	1	NA	NA
Alveolites elongatus	1	2	3	3	0.8	NA	NA	1	NA	NA
Alveolites gosseleti	1	2	3	3	0.7	NA	NA	1	NA	NA
Alveolites indet.	1	2	3	4	0.5	NA	NA	NA	1	NA
Alveolites lamellosus	1	2	3	3	0.9	NA	NA	1	NA	NA
Alveolites maillieuxi	1	2	3	2	0.8	1	1	1	NA	NA
Alveolites multispinosus	1	2	3	3	0.6	NA	NA	1	NA	NA
Alveolites obtortiformis	1	2	3	2	0.6	1	1	1	NA	NA
Alveolites obtortus	1	2	3	2	0.7	NA	NA	1	NA	NA
Alveolites parvus	1	2	3	3	0.5	1	1	1	NA	NA
Alveolites regularis	1	2	3	2	0.8	1	1	1	NA	NA
Alveolites saleei	1	2	2	3	0.5	NA	NA	1	NA	NA
Alveolites smithi	1	2	2	4	0.7	NA	NA	1	NA	NA
Alveolites sp.	1	2	3	3	0.6	1	NA	NA	NA	NA
Alveolites suborbicularis	1	2	3	3	0.6	1	1	1	NA	NA
Alveolites tenuissimus	1	1	1	3	0.5	NA	NA	1	NA	NA
Aulocystis sp.	1	1	1	1	3	NA	NA	NA	1	NA
Aulopora cf. compacta	1	1	1	1	1	1	1	1	NA	NA
Aulopora lata	1	1	1	1	2.7	NA	NA	1	NA	NA
Aulopora liniformis	1	1	1	1	0.6	1	NA	NA	NA	NA
Aulopora parva	1	1	1	1	0.6	1	1	1	NA	NA
Aulopora serpens	2	1	1	1	1.7	1	1	1	NA	NA
Aulopora slosarskii	2	1	1	1	1.5	NA	NA	1	NA	NA
Aulopora sp. A	1	1	1	1	1.2	NA	NA	1	NA	NA
Aulopora sp. B	1	1	1	1	2.1	NA	NA	1	NA	NA
Aulopora sp. C	1	1	1	1	1.4	NA	NA	1	NA	NA
Aulostegites hillae	1	2	1	2	1.2	1	NA	NA	NA	NA
Caliapora battersbyi	1	2	3	2	0.9	1	NA	NA	NA	NA
Caliapora battersbyi minor	1	2	3	2	0.7	1	NA	NA	NA	NA
Caliapora sp.	1	2	3	2	0.7	1	NA	NA	NA	NA
Caliapora venusta	1	2	3	2	0.7	1	NA	NA	NA	NA
Coenites aff. variabilis	1	2	1	5	0.2	1	NA	NA	NA	NA
Coenites subramosus	1	1	1	5	0.7	1	NA	NA	NA	NA
Crassialveolites aff. crassus	1	2	3	3	0.5	1	NA	NA	NA	NA
Crassialveolites cavernosus	1	2	3	4	0.5	1	1	1	NA	NA
Crassialveolites crassus	1	2	3	4	0.5	1	1	1	NA	NA
Crassialveolites multiperforatus	1	2	3	2	0.5	1	1	1	NA	NA
Crassialveolites oliveri	1	2	3	4	0.6	NA	NA	1	NA	NA
Crassialveolites sp.	1	2	3	2	0.6	1	NA	NA	NA	NA
Dendropora explicita	1	1	1	3	0.4	1	NA	NA	NA	NA
Emmonsia czarnieckii	1	2	2	2	1.3	NA	NA	NA	NA	1
Emmonsia dalniae	1	2	2	2	1.8	NA	NA	NA	NA	1
Favosites eifeliensis	1	2	2	2	2	1	NA	NA	NA	NA
Favosites robustus	1	2	2	2	3.5	1	NA	NA	NA	NA
Favosites saginatus	1	2	3	2	2.6	1	NA	NA	NA	NA
Favosites sp. 1	1	2	2	2	3.1	NA	NA	NA	1	NA
Favosites sp. 2	1	2	2	2	2.4	NA	NA	NA	1	NA
Heliolites porosus	1	1	1	1	1.5	1	NA	NA	NA	NA
Hillaepora circulipora	1	1	1	2	0.6	1	NA	NA	NA	NA
Hillaepora spicata	1	2	4	2	1.2	1	NA	NA	NA	NA
Kueichowpora polonica	2	3	1	1	2.8	NA	NA	NA	NA	1
Lecomptopora tumefacta	1	2	2	2	0.7	1	NA	NA	NA	NA
Maksymilianites polonicus	2	3	1	1	6.5	NA	NA	1	NA	NA
Michelinia aseptata	2	2	4	2	2.8	NA	NA	NA	NA	1
Michelinia tenuisepta	2	2	2	2	7.5	NA	NA	NA	NA	1
Michelinia vinni	1	2	2	2	5.7	NA	NA	NA	1	NA
Michelinopora szulczewskii	1	2	2	2	3.5	NA	NA	NA	NA	1
Multithecopora polonica	1	3	1	1	1.7	NA	NA	NA	NA	1
Multithecopora spinosa	1	3	1	3	1.7	NA	NA	NA	NA	1
Natalophyllum cf. giveticum	1	2	1	2	0.6	1	NA	NA	NA	NA
Pachyfavosites polonicus	1	2	4	2	0.7	1	NA	NA	NA	NA
Pachyfavosites polymorpha	1	2	2	2	1.7	1	NA	NA	NA	NA
Palaeacis orlei	1	2	4	2	5	NA	NA	NA	NA	1
Platyaxum clathratum minus	1	1	1	5	0.2	1	NA	NA	NA	NA
Platyaxum escharoides	1	2	3	5	0.3	1	NA	NA	NA	NA
Pleurosiphonella cf. virginica	2	3	1	2	2	NA	NA	NA	NA	1
Plexituba bricae	2	1	1	1	1.8	1	NA	NA	NA	NA
Remesia crispa	2	3	1	1	2.3	1	NA	NA	NA	NA
Roemeripora nowinskii	2	2	4	1	2	NA	NA	NA	NA	1
Roemeripora sp.	2	2	2	2	1.5	NA	NA	NA	NA	1
Roseoporella gradata	1	1	1	5	0.5	1	NA	NA	NA	NA
Roseoporella heuvelmansi	1	2	3	2	0.7	1	NA	NA	NA	NA
Roseoporella sp. A	1	2	3	2	0.8	1	NA	NA	NA	NA
Roseoporella sp. B	1	2	3	2	0.6	1	NA	NA	NA	NA
Sapounofouskilites minimus	2	3	1	1	1.3	NA	NA	1	NA	NA
Scoliopora denticulata	1	2	2	4	0.8	1	NA	NA	NA	NA
Scoliopora kaisini	1	2	3	4	0.6	NA	NA	1	NA	NA
Scoliopora longispina	1	2	4	3	0.6	1	NA	NA	NA	NA
Scoliopora maillieuxi	1	2	3	4	0.7	NA	NA	1	NA	NA
Scoliopora sp. A	1	2	3	3	0.6	1	1	1	NA	NA
Scoliopora sp. B	1	2	3	3	0.5	NA	NA	1	NA	NA
Senceliaepora tenuiramosa	1	2	1	1	0.6	NA	NA	1	NA	NA
Sinopora polonica	1	1	1	1	2.3	NA	NA	NA	NA	1
Squameoalveolites fornicatus	1	2	3	3	0.6	1	NA	NA	NA	NA
Striatopora aff. peetzi	1	2	2	3	0.8	NA	NA	1	NA	NA
Striatopora aff. tenuis	1	2	2	2	1.2	1	1	1	NA	NA
Striatopora enigmatica	1	2	2	2	0.7	NA	NA	1	NA	NA
Striatopora sciuricauda	1	2	2	2	0.7	1	NA	NA	NA	NA
Syringocystis eifeliensis	2	3	1	1	4.5	1	NA	NA	NA	NA
Syringopora cf. volkensis	1	3	1	1	1.3	NA	NA	1	NA	NA
Syringopora geniculata	2	3	1	1	1.3	NA	NA	NA	NA	1
Syringopora hilarowiczi	2	3	1	1	1.3	NA	NA	NA	1	NA
Syringopora hyperboro-tabulata	2	3	1	1	1.6	NA	NA	NA	NA	1
Syringopora kowalensis	2	3	1	1	1.76	NA	NA	NA	1	NA
Syringopora lipoensis	2	3	1	1	1.1	NA	NA	NA	NA	1
Syringopora pachysiphonata	2	3	1	1	1.5	NA	NA	NA	NA	1
Syringopora ramulosa	2	3	1	1	2.7	NA	NA	NA	NA	1
Syringopora reticulata	2	3	1	1	2	NA	NA	NA	NA	1
Syringopora sinusoidea	2	3	1	1	1.2	NA	NA	NA	NA	1
Syringopora sp.	2	3	2	1	2.8	NA	NA	NA	1	NA
Syringopora subgeniculata	2	3	1	1	1.2	NA	NA	NA	NA	1
Syringopora subreticulata	2	3	1	1	1.7	NA	NA	NA	NA	1
Syringopora tenuitheca	1	3	1	1	2.7	NA	NA	NA	NA	1
Syringopora tikhyiformis	1	3	1	1	1.3	NA	NA	1	NA	NA
Syringoporella longituba	1	1	1	1	0.6	NA	NA	NA	NA	1
Syringoporella raritabulata	2	3	1	1	1.2	NA	NA	1	NA	NA
Syringoporella sp.	2	3	1	1	1.2	1	1	1	NA	NA
Thamnopora alta	1	2	2	2	0.8	1	NA	NA	NA	NA
Thamnopora angusta	1	2	3	2	0.7	1	NA	NA	NA	NA
Thamnopora auberti	1	2	2	2	1	1	NA	NA	NA	NA
Thamnopora beliakovi	1	2	2	2	0.7	1	NA	NA	NA	NA
Thamnopora boloniensis	1	2	2	2	1.2	1	1	1	NA	NA
Thamnopora cervicornis	1	2	2	2	2.1	1	1	1	NA	NA
Thamnopora cf. cylindrica	1	2	2	2	0.8	1	NA	NA	NA	NA
Thamnopora cf. irregularis	1	2	2	2	1.4	NA	NA	1	NA	NA
Thamnopora dubia	1	2	2	2	1.2	1	1	1	NA	NA
Thamnopora ex gr. boloniensis	1	2	2	2	1.5	1	1	1	NA	NA
Thamnopora fromelennensis	1	2	2	2	0.8	1	NA	NA	NA	NA
Thamnopora irregularis	1	2	1	2	0.8	1	NA	NA	NA	NA
Thamnopora lecomptei	1	2	2	2	1.1	1	NA	NA	NA	NA
Thamnopora legibilis	1	2	2	2	0.7	1	NA	NA	NA	NA
Thamnopora micropora	1	2	2	2	0.9	1	1	1	NA	NA
Thamnopora patula	1	2	2	2	1.3	1	NA	NA	NA	NA
Thamnopora polyforata	1	2	2	2	0.9	NA	NA	1	NA	NA
Thamnopora proba	1	2	2	2	0.8	NA	NA	1	NA	NA
Thamnopora reticulata	1	2	1	2	0.7	1	1	1	NA	NA
Thamnopora sp. A	1	2	2	2	0.9	1	1	1	NA	NA
Thamnoptychia mistiaeni	1	1	1	2	3.3	NA	NA	NA	1	NA
Thecostegites bouchardi	2	3	1	1	1.2	NA	NA	1	NA	NA
Thecostegites dumoni	1	3	1	1	1.2	NA	NA	1	NA	NA
Thecostegites lepas	1	3	1	1	0.9	NA	NA	1	NA	NA
Thecostegites major	2	3	1	1	1.8	NA	NA	1	NA	NA
Vaughania cf. geometrica	1	2	4	2	1.5	NA	NA	NA	1	NA
Verolites polonicus	2	2	2	2	3.1	NA	NA	NA	NA	1
Yavorskia paszkowskii	1	2	4	2	6	NA	NA	NA	1	NA
Yavorskia sp. 1	2	2	4	2	3	NA	NA	NA	1	NA
